# Supplementary material for: Sequential Gating of Ryanodine Receptors Underlies the Development of Calcium Sparks in Frog Skeletal Muscle
Source: Biomolecules. 2026 Jun 19;16(6):910. doi: 10.3390/biom16060910 (PMC13297114; doi:10.3390/biom16060910)
Supplement: Supplementary file 1 [file biomolecules-16-00910-s001.zip]

Archive with 9 entries (9 files):
- Figure_S1.tif
- Figure_S2.tif
- Figure_S3.tif
- Figure_S4.tif
- Figure_S5.tif
- Figure_S6.tif
- Figure_S7.tif
- new_supplementary_figure_legends.pdf
- Suppl_Tables.pdf
